# Supplementary material for: Comprehensive characterization of plasma cell-free Echinococcus spp. DNA in echinococcosis patients using ultra-high-throughput sequencing
Source: PLoS Negl Trop Dis. 2020 Apr 13;14(4):e0008148. doi: 10.1371/journal.pntd.0008148 (PMC7209354; doi:10.1371/journal.pntd.0008148)
Supplement: S1 Table — Simulation data showed that no human reads appeared in the results, and most Echinococcus spp. reads were identified by the analysis workflow. Counts in the table were read pairs. (XLSX) [file pntd.0008148.s001.xlsx]

## Sheet: S1 Table
	S1 Table. Evaluation of analysis workflow with simulation data.
	Simulated data	Echinococcus Reads				Human Reads
		Nuclear(PE)	Percentage(%)	Mito(PE)	Percentage(%)	Human(PE)	Percentage(%)
	All	1000	100	100	100	300000000	100
	Kraken	1000	100	100	100	3309420	1.1
	SNAP	1000	100	100	100	73	0
	PRINSEQ	998	100	98	98	0	0
	BLASTn_E	998	100	98	98	0	0
	BLASTn_NT	995	99.5	98	98	0	0
