# Supplementary material for: Comprehensive characterization of plasma cell-free Echinococcus spp. DNA in echinococcosis patients using ultra-high-throughput sequencing
Source: PLoS Negl Trop Dis. 2020 Apr 13;14(4):e0008148. doi: 10.1371/journal.pntd.0008148 (PMC7209354; doi:10.1371/journal.pntd.0008148)
Supplement: S2 Table — Most of the identified Echinococcus spp. reads were released from the nuclear genome. Only eight samples were identified with mitochondrial reads. (XLSX) [file pntd.0008148.s002.xlsx]

## Sheet: S2 Table
	S2 Table. Release source of identified Echinococcus spp. reads.
	Sample ID	Echinococcus Reads(PE)	Mito Reads(PE)	Nuclear Reads(PE)	Mito Percentage (%)	Reads Per Genome Size (Mito)	Reads Per Genome Size (Nuclear)	Timesb
	S1a	11140	21	11119	0.18851	0.00154185	9.67293e-05	15.9398
	S2	2	0	2	0	0	1.74635e-08	NA
	S3	3	0	3	0	0	2.61953e-08	NA
	S4	17	0	17	0	0	1.4844e-07	NA
	S5	1	0	1	0	0	8.73175e-09	NA
	S6	4	0	4	0	0	3.4927e-08	NA
	S7	2	0	2	0	0	1.74635e-08	NA
	S8	17	0	17	0	0	1.4844e-07	NA
	S9	37	0	37	0	0	3.23075e-07	NA
	S10	13	0	13	0	0	1.13513e-07	NA
	S11	173	2	171	1.15607	0.000113154	1.49313e-06	75.7832
	S12	1	0	1	0	0	8.73175e-09	NA
	S13	15	0	15	0	0	1.30976e-07	NA
	S14	13	1	12	7.69231	5.65771e-05	1.04781e-07	539.955
	N1	116	1	115	0.862069	5.65771e-05	1.00415e-06	56.3432
	N2	129	1	128	0.775194	5.65771e-05	1.11766e-06	50.6208
	N3	367	6	361	1.63488	0.000339463	3.15216e-06	107.692
	N4	540	4	536	0.740741	0.000226308	4.68022e-06	48.3542
	N5	125	0	125	0	0	1.09147e-06	NA
	N6	234	4	230	1.7094	0.000226308	2.0083e-06	112.686
	N7	15	0	15	0	0	1.30976e-07	NA
	N8	10	0	10	0	0	8.73175e-08	NA
	N9	18	0	18	0	0	1.57172e-07	NA
	a. The sample with E. multilocularis infection.
	b. Times = Reads per mitochondrial genome size / Reads per nuclear genome size
