# Supplementary material for: Comprehensive characterization of plasma cell-free Echinococcus spp. DNA in echinococcosis patients using ultra-high-throughput sequencing
Source: PLoS Negl Trop Dis. 2020 Apr 13;14(4):e0008148. doi: 10.1371/journal.pntd.0008148 (PMC7209354; doi:10.1371/journal.pntd.0008148)
Supplement: S3 Table — The table showed the species classification results from each sample with cfDNA sequencing read pairs. The sample was classified to the species with most read pairs mapping. (XLSX) [file pntd.0008148.s003.xlsx]

## Sheet: S3 Table
	S3 Table. Species classification with cfDNA reads mapping.
	Sample ID	Total detected Reads(PE)	E.canadensis Reads(PE)	E.granulosus Reads(PE)	E.multilocularis Reads(PE)	Unclassified Reads(PE)	Species Annotation
	S1a	11140	8	3	10452	677	E.multilocularis
	S2	2	0	2	0	0	E.granulosus
	S3	3	0	3	0	0	E.granulosus
	S4	17	0	14	0	3	E.granulosus
	S5	1	0	1	0	0	E.granulosus
	S6	4	0	3	0	1	E.granulosus
	S7	2	0	1	0	1	E.granulosus
	S8	17	0	13	0	4	E.granulosus
	S9	37	0	31	0	6	E.granulosus
	S10	13	0	11	0	2	E.granulosus
	S11	173	3	134	1	35	E.granulosus
	S12	1	0	1	0	0	E.granulosus
	S13	15	0	14	0	1	E.granulosus
	S14	13	0	13	0	0	E.granulosus
	N1	116	3	93	1	19	E.granulosus
	N2	129	3	105	0	21	E.granulosus
	N3	367	6	303	1	57	E.granulosus
	N4	540	16	441	0	83	E.granulosus
	N5	125	1	102	1	21	E.granulosus
	N6	234	6	186	1	41	E.granulosus
	N7	15	3	11	0	1	E.granulosus
	N8	10	0	9	0	1	E.granulosus
	N9	18	2	14	0	2	E.granulosus
	a. The sample with E. multilocularis infection.
