# Supplementary material for: Comprehensive characterization of plasma cell-free Echinococcus spp. DNA in echinococcosis patients using ultra-high-throughput sequencing
Source: PLoS Negl Trop Dis. 2020 Apr 13;14(4):e0008148. doi: 10.1371/journal.pntd.0008148 (PMC7209354; doi:10.1371/journal.pntd.0008148)
Supplement: S4 Table — Statistical analysis with hypergeometric distribution to estimate the probability to get positive results with different sequencing amount. (XLSX) [file pntd.0008148.s004.xlsx]

## Sheet: S4 Table
	S4 Table. Amount of sequencing data and Reads detection.
	ID	Clean Data(PE)	Echinococcus Reads(PE)	Echinococcus RPM	Data amount to each Echinococcus Reads (PE)	Plasma cfDNA concentration (ng/ml)	Estimated total cfDNA fragment countsb	Estimated Echinococcus fragment countsc	10M	50M	100M	200M	300M	400M	500M	600M	700M	800M	900M	1000M
	S1a	615603566	11140	18.096	55260.6	14.66	8.43381e+10	1.52619e+06	1	1	1	1	1	1	1	1	1	1	1	1
	S2	246691600	2	0.008	123345800	11.3333	6.52e+10	528.595	0.0779365	0.333577	0.556019	0.803126	0.91281	0.961434	0.982963	0.992483	0.996688	0.998542	0.999359	0.999719
	S3	227517883	3	0.013	7.58393e+07	19.2727	1.10875e+11	1461.97	0.123542	0.482865	0.732651	0.928609	0.980959	0.994928	0.99865	0.999641	0.999905	0.999975	0.999993	0.999998
	S4	249457697	17	0.068	1.4674e+07	16.5	9.49235e+10	6468.83	0.494158	0.966905	0.998907	0.999999	1	1	1	1	1	1	1	1
	S5	248762189	1	0.004	248762189	10.9091	6.27594e+10	252.287	0.039361	0.181962	0.330922	0.552621	0.701053	0.800367	0.866774	0.911149	0.940782	0.960558	0.973747	0.982537
	S6	274958461	4	0.015	6.87396e+07	15.0909	8.68171e+10	1262.99	0.135399	0.516933	0.766744	0.945683	0.987373	0.997069	0.999321	0.999843	0.999964	0.999992	0.999998	1
	S7	236679083	2	0.008	1.1834e+08	13.2	7.59388e+10	641.703	0.0810718	0.344822	0.570861	0.816045	0.921234	0.966312	0.985608	0.993858	0.997382	0.998885	0.999526	0.999799
	S8	313971836	17	0.054	1.84689e+07	13.8	7.93906e+10	4298.6	0.418145	0.933354	0.995566	0.99998	1	1	1	1	1	1	1	1
	S9	320738789	37	0.115	8.66862e+06	28.1818	1.62128e+11	18702.9	0.68451	0.996877	0.99999	1	1	1	1	1	1	1	1	1
	S10	269830299	13	0.048	2.07562e+07	13.8182	7.94952e+10	3829.95	0.382342	0.910159	0.991941	0.999935	0.999999	1	1	1	1	1	1	1
	S11	231673428	173	0.747	1.33915e+06	37	2.12859e+11	158950	0.999429	1	1	1	1	1	1	1	1	1	1	1
	S12	205492100	1	0.005	205492100	26.6	1.53028e+11	744.692	0.0475193	0.216088	0.385531	0.622549	0.768216	0.857712	0.91268	0.94643	0.967146	0.979857	0.987655	0.992436
	S13	219082144	15	0.068	1.46055e+07	16.3636	9.4139e+10	6445.46	0.495739	0.967419	0.99894	0.999999	1	1	1	1	1	1	1	1
	S14	224126469	13	0.058	1.72405e+07	10.5455	6.06674e+10	3518.89	0.440155	0.945056	0.996988	0.999991	1	1	1	1	1	1	1	1
	N1	205140224	116	0.565	1.76845e+06	29.3333	1.68753e+11	95424.2	0.996499	1	1	1	1	1	1	1	1	1	1	1
	N2	281310703	129	0.459	2.1807e+06	35.2	2.02504e+11	92861.6	0.989805	1	1	1	1	1	1	1	1	1	1	1
	N3	171116167	367	2.145	466257	162.667	9.35812e+11	2.00707e+06	1	1	1	1	1	1	1	1	1	1	1	1
	N4	213450366	540	2.53	395278	86.8182	4.9946e+11	1.26356e+06	1	1	1	1	1	1	1	1	1	1	1	1
	N5	203853580	125	0.613	1.63083e+06	114.667	6.59671e+11	404500	0.997828	1	1	1	1	1	1	1	1	1	1	1
	N6	153887667	234	1.521	657640	22.2667	1.28099e+11	194786	1	1	1	1	1	1	1	1	1	1	1	1
	N7	114252814	15	0.131	7.61685e+06	14.9333	8.59106e+10	11279	0.730976	0.998593	0.999998	1	1	1	1	1	1	1	1	1
	N8	104563714	10	0.096	1.04564e+07	27.8667	1.60315e+11	15331.8	0.615724	0.991626	0.99993	1	1	1	1	1	1	1	1	1
	N9	73423055	18	0.245	4.07906e+06	130.667	7.51718e+11	184287	0.913841	0.999995	1	1	1	1	1	1	1	1	1	1
	a. The sample with E. multilocularis infection.
	b. Estimated total cfDNA fragment counts of 1ml plasma. Convert picograms (pg) to base pairs (bp) with 1pg = 978Mb. Assuming cfDNA fragment length is 170bp.
	c. Estimated Echinococcus fragment counts based on estimated total cfDNA fragment counts by Echinococcus reads proportion.
