# Supplementary material for: Comprehensive characterization of plasma cell-free Echinococcus spp. DNA in echinococcosis patients using ultra-high-throughput sequencing
Source: PLoS Negl Trop Dis. 2020 Apr 13;14(4):e0008148. doi: 10.1371/journal.pntd.0008148 (PMC7209354; doi:10.1371/journal.pntd.0008148)
Supplement: S5 Table — The volume of plasma and kit used for each sample. (XLSX) [file pntd.0008148.s005.xlsx]

## Sheet: S5 Table
	S5 Table. Plasma volume and DNA extraction methods.
	ID	Plasma Volume (ul)	DNA extraction method
	S1a	200	MagPure Circulating DNA Mini KF Kit
	S2	450	MagPure Circulating DNA Mini KF Kit
	S3	550	MagPure Circulating DNA Mini KF Kit
	S4	400	MagPure Circulating DNA Mini KF Kit
	S5	550	MagPure Circulating DNA Mini KF Kit
	S6	550	MagPure Circulating DNA Mini KF Kit
	S7	500	MagPure Circulating DNA Mini KF Kit
	S8	500	MagPure Circulating DNA Mini KF Kit
	S9	550	MagPure Circulating DNA Mini KF Kit
	S10	550	MagPure Circulating DNA Mini KF Kit
	S11	400	MagPure Circulating DNA Mini KF Kit
	S12	500	MagPure Circulating DNA Mini KF Kit
	S13	550	MagPure Circulating DNA Mini KF Kit
	S14	550	MagPure Circulating DNA Mini KF Kit
	N1	600	MagPure Circulating DNA Mini KF Kit
	N2	600	MagPure Circulating DNA Mini KF Kit
	N3	600	MagPure Circulating DNA Mini KF Kit
	N4	2200	QIAamp Circulating Nucleic Acid Kit
	N5	600	MagPure Circulating DNA Mini KF Kit
	N6	600	MagPure Circulating DNA Mini KF Kit
	N7	600	MagPure Circulating DNA Mini KF Kit
	N8	600	MagPure Circulating DNA Mini KF Kit
	N9	600	MagPure Circulating DNA Mini KF Kit
	a. The sample with E. multilocularis infection.
